# Supplementary material for: Inhibition of MurA Enzyme from Escherichia coli and Staphylococcus aureus by Diterpenes from Lepechinia meyenii and Their Synthetic Analogs
Source: Antibiotics (Basel). 2021 Dec 15;10(12):1535. doi: 10.3390/antibiotics10121535 (PMC8698320; doi:10.3390/antibiotics10121535)
Supplement: Supplementary file 1 [file antibiotics-10-01535-s001.zip]

Archive with 1 entries (1 files):
- antibiotics-1484460-supplementary.pdf
